# Supplementary material for: The MAL Protein, an Integral Component of Specialized Membranes, in Normal Cells and Cancer
Source: Cells. 2021 Apr 30;10(5):1065. doi: 10.3390/cells10051065 (PMC8145151; doi:10.3390/cells10051065)
Supplement: Supplementary file 1 [file cells-10-01065-s001.zip]

Archive with 1 entries (1 files):
- cells-1196434-supplementary.pdf
